# Supplementary material for: Protective Effects of Lactobacillus plantarum Lac16 on Clostridium perfringens Infection-Associated Injury in IPEC-J2 Cells
Source: Int J Mol Sci. 2021 Nov 17;22(22):12388. doi: 10.3390/ijms222212388 (PMC8620398; doi:10.3390/ijms222212388)
Supplement: Supplementary file 1 [file ijms-22-12388-s001.zip]

Archive with 1 entries (1 files):
- ijms-1416335-supplementary.pdf
